# Supplementary material for: Exploring cell death mechanisms in liver transplantation: implications for graft survival
Source: Front Immunol. 2026 Jan 9;16:1700382. doi: 10.3389/fimmu.2025.1700382 (PMC12827095; doi:10.3389/fimmu.2025.1700382)
Supplement: Supplementary file 1 [file Table1.xlsx]

## Sheet: Table 1
	Cell type	Warm	Cold
	Hepatocyte	+++	+
	Sinusoidal endothelial cell (LSEC)	+	+++
	Kupffer cell (KC)	++	++
	Hepatic stellate cell (HSC)	unknown	++
	Cholangiocyte	++	++
	Natural killer cell (NK)	unknown	+
	Dendritic cell (DC)	unknown	unknown
		Table 1: Susceptibility of liver resident cells to warm and cold stress
